# Supplementary material for: Establishment and evaluation of a novel practical tool for the screening of metabolic dysfunction-associated steatotic liver disease in patients with type 2 diabetes mellitus
Source: Front Nutr. 2025 Dec 12;12:1692394. doi: 10.3389/fnut.2025.1692394 (PMC12740880; doi:10.3389/fnut.2025.1692394)
Supplement: Supplementary file 2 [file Data_Sheet_1.xls]

## Sheet: Supplementary Excel material
	Supplementary Excel algorithm:Probability scale of the DPN to predict MASLD among individuals with T2DM
	Variables	unit	value
	Sex	man	0
	Age	years	42
	BMI	kg/m2	21
	Course	years	8
	ALT	U/L	51
	ALB	g/L	35
	TG	mmol/L	1
	HDL	mmol/L	2
	NAFLD probability		0.073
The formula:	Probability (MASLD) =1/(1+exp(-(-8.649+0.473*Sex[female=1, male=0]-0.009*Age(years)+0.195*BMI(kg/m2)-0.051*Course(years)+0.013*ALT(U/L) +0.088*ALB(g/L)+0.196*TG(mmol/L)-0.594*HDL(mmol/L))))
For example:	A woman aged 42, BMI was 21 kg/m2, course was 8 years, ALT was 51 U/L, ALB was 35g/L, TG was 1 mmol/L, HDL was 2 mmol/L, and the probability of MASLD was 7.3 %.
Note：Enter the patient's diabetes-related information and click the ‘Predict’ button. If an error occurs in the report, click “Exit” and ‘Reload’ to reopen the program.
